# Supplementary material for: CryoEM reveals oligomeric isomers of a multienzyme complex and assembly mechanics
Source: J Struct Biol X. 2023 Apr 8;7:100088. doi: 10.1016/j.yjsbx.2023.100088 (PMC10148081; doi:10.1016/j.yjsbx.2023.100088)
Supplement: Supplementary data 1 [file mmc1.xls]

## Sheet: Sheet1
Table S1: All Particles Used for Sorting Method
Particle coordinate (x)	Particle coordinate (y)	Class number	Number of unoccupied α-β binding sites for particle
4412	660	2	2
4412	660	1
4412	660	2
4412	660	1
4412	660	2
4412	660	2
2808	808	1	3
2808	808	1
2808	808	2
2808	808	1
2808	808	2
2808	808	2
3544	2896	1	4
3544	2896	1
3544	2896	2
3544	2896	1
3544	2896	2
3544	2896	1
560	3428	1	2
560	3428	2
560	3428	2
560	3428	2
560	3428	2
560	3428	1
5116	1032	1	4
5116	1032	2
5116	1032	2
5116	1032	1
5116	1032	1
5116	1032	1
728	3696	1	2
728	3696	1
728	3696	2
728	3696	2
728	3696	2
728	3696	2
1496	1232	1	3
1496	1232	2
1496	1232	2
1496	1232	2
1496	1232	1
1496	1232	1
3048	3948	2	1
3048	3948	2
3048	3948	1
3048	3948	2
3048	3948	2
3048	3948	2
1772	3024	2	0
1772	3024	2
1772	3024	2
1772	3024	2
1772	3024	2
1772	3024	2
2504	580	2	2
2504	580	2
2504	580	2
2504	580	2
2504	580	1
2504	580	1
1428	2016	1	1
1428	2016	2
1428	2016	2
1428	2016	2
1428	2016	2
1428	2016	2
3184	2020	1	6
3184	2020	1
3184	2020	1
3184	2020	1
3184	2020	1
3184	2020	1
2984	2464	2	2
2984	2464	1
2984	2464	2
2984	2464	2
2984	2464	2
2984	2464	1
4872	3388	2	1
4872	3388	1
4872	3388	2
4872	3388	2
4872	3388	2
4872	3388	2
1324	1508	2	2
1324	1508	2
1324	1508	1
1324	1508	2
1324	1508	2
1324	1508	1
3484	2896	1	2
3484	2896	2
3484	2896	2
3484	2896	1
3484	2896	2
3484	2896	2
4648	2668	1	2
4648	2668	2
4648	2668	2
4648	2668	2
4648	2668	2
4648	2668	1
5180	496	1	2
5180	496	2
5180	496	2
5180	496	1
5180	496	2
5180	496	2
2376	2032	1	2
2376	2032	2
2376	2032	2
2376	2032	1
2376	2032	2
2376	2032	2
1284	3072	2	0
1284	3072	2
1284	3072	2
1284	3072	2
1284	3072	2
1284	3072	2
1564	2116	2	1
1564	2116	2
1564	2116	2
1564	2116	1
1564	2116	2
1564	2116	2
3432	380	2	0
3432	380	2
3432	380	2
3432	380	2
3432	380	2
3432	380	2
4888	3324	2	1
4888	3324	2
4888	3324	2
4888	3324	1
4888	3324	2
4888	3324	2
5080	988	1	1
5080	988	2
5080	988	2
5080	988	2
5080	988	2
5080	988	2
1804	1508	2	0
1804	1508	2
1804	1508	2
1804	1508	2
1804	1508	2
1804	1508	2
3128	3204	2	0
3128	3204	2
3128	3204	2
3128	3204	2
3128	3204	2
3128	3204	2
188	2792	1	2
188	2792	1
188	2792	2
188	2792	2
188	2792	2
188	2792	2
1660	2256	2	0
1660	2256	2
1660	2256	2
1660	2256	2
1660	2256	2
1660	2256	2
2556	1916	1	2
2556	1916	2
2556	1916	1
2556	1916	2
2556	1916	2
2556	1916	2
2108	1192	1	4
2108	1192	2
2108	1192	1
2108	1192	1
2108	1192	1
2108	1192	2
2316	784	2	0
2316	784	2
2316	784	2
2316	784	2
2316	784	2
2316	784	2
3748	2788	1	1
3748	2788	2
3748	2788	2
3748	2788	2
3748	2788	2
3748	2788	2
2116	532	2	1
2116	532	2
2116	532	2
2116	532	2
2116	532	2
2116	532	1
644	1704	2	2
644	1704	1
644	1704	2
644	1704	1
644	1704	2
644	1704	2
4940	1156	2	2
4940	1156	2
4940	1156	2
4940	1156	1
4940	1156	2
4940	1156	1
808	3172	1	3
808	3172	2
808	3172	1
808	3172	1
808	3172	2
808	3172	2
1608	2448	2	0
1608	2448	2
1608	2448	2
1608	2448	2
1608	2448	2
1608	2448	2
1152	1832	1	2
1152	1832	2
1152	1832	2
1152	1832	2
1152	1832	2
1152	1832	1
2356	2952	2	2
2356	2952	1
2356	2952	2
2356	2952	1
2356	2952	2
2356	2952	2
5076	1276	1	2
5076	1276	2
5076	1276	2
5076	1276	1
5076	1276	2
5076	1276	2
5140	2624	1	1
5140	2624	2
5140	2624	2
5140	2624	2
5140	2624	2
5140	2624	2
2616	920	2	1
2616	920	2
2616	920	2
2616	920	2
2616	920	2
2616	920	1
1536	3352	1	2
1536	3352	2
1536	3352	2
1536	3352	2
1536	3352	2
1536	3352	1
1020	724	2	3
1020	724	2
1020	724	1
1020	724	2
1020	724	1
1020	724	1
5384	1532	2	0
5384	1532	2
5384	1532	2
5384	1532	2
5384	1532	2
5384	1532	2
2672	2856	1	3
2672	2856	2
2672	2856	1
2672	2856	2
2672	2856	1
2672	2856	2
3064	924	2	1
3064	924	1
3064	924	2
3064	924	2
3064	924	2
3064	924	2
3616	2604	2	3
3616	2604	2
3616	2604	2
3616	2604	1
3616	2604	1
3616	2604	1
3568	3440	1	1
3568	3440	2
3568	3440	2
3568	3440	2
3568	3440	2
3568	3440	2
4184	3600	1	2
4184	3600	2
4184	3600	2
4184	3600	2
4184	3600	2
4184	3600	1
3724	1072	2	3
3724	1072	1
3724	1072	1
3724	1072	1
3724	1072	2
3724	1072	2
3052	2592	2	2
3052	2592	2
3052	2592	2
3052	2592	1
3052	2592	2
3052	2592	1
1112	1576	2	2
1112	1576	1
1112	1576	2
1112	1576	2
1112	1576	2
1112	1576	1
956	3316	2	0
956	3316	2
956	3316	2
956	3316	2
956	3316	2
956	3316	2
1920	2908	1	2
1920	2908	1
1920	2908	2
1920	2908	2
1920	2908	2
1920	2908	2
2836	1468	2	1
2836	1468	2
2836	1468	2
2836	1468	2
2836	1468	1
2836	1468	2
812	3028	2	0
812	3028	2
812	3028	2
812	3028	2
812	3028	2
812	3028	2
2636	616	2	1
2636	616	2
2636	616	2
2636	616	2
2636	616	2
2636	616	1
4468	1200	2	1
4468	1200	2
4468	1200	2
4468	1200	1
4468	1200	2
4468	1200	2
2192	2328	2	1
2192	2328	2
2192	2328	2
2192	2328	1
2192	2328	2
2192	2328	2
2284	3164	2	3
2284	3164	1
2284	3164	1
2284	3164	2
2284	3164	1
2284	3164	2
2472	3332	2	1
2472	3332	2
2472	3332	2
2472	3332	2
2472	3332	2
2472	3332	1
340	1544	1	3
340	1544	2
340	1544	1
340	1544	1
340	1544	2
340	1544	2
364	1584	1	1
364	1584	2
364	1584	2
364	1584	2
364	1584	2
364	1584	2
1544	800	1	2
1544	800	2
1544	800	2
1544	800	2
1544	800	1
1544	800	2
2608	180	2	0
2608	180	2
2608	180	2
2608	180	2
2608	180	2
2608	180	2
4972	364	1	2
4972	364	2
4972	364	2
4972	364	1
4972	364	2
4972	364	2
4980	3960	2	2
4980	3960	2
4980	3960	2
4980	3960	1
4980	3960	2
4980	3960	1
1536	3832	2	2
1536	3832	2
1536	3832	2
1536	3832	2
1536	3832	1
1536	3832	1
536	964	2	3
536	964	2
536	964	1
536	964	1
536	964	1
536	964	2
1492	3828	2	2
1492	3828	1
1492	3828	2
1492	3828	2
1492	3828	1
1492	3828	2
1584	2504	2	0
1584	2504	2
1584	2504	2
1584	2504	2
1584	2504	2
1584	2504	2
4420	1800	2	0
4420	1800	2
4420	1800	2
4420	1800	2
4420	1800	2
4420	1800	2
4604	2712	2	1
4604	2712	2
4604	2712	2
4604	2712	2
4604	2712	1
4604	2712	2
1560	3684	2	0
1560	3684	2
1560	3684	2
1560	3684	2
1560	3684	2
1560	3684	2
3624	2848	2	3
3624	2848	1
3624	2848	2
3624	2848	1
3624	2848	1
3624	2848	2
1136	2976	2	0
1136	2976	2
1136	2976	2
1136	2976	2
1136	2976	2
1136	2976	2
3564	3668	1	4
3564	3668	2
3564	3668	1
3564	3668	1
3564	3668	2
3564	3668	1
4832	3780	1	1
4832	3780	2
4832	3780	2
4832	3780	2
4832	3780	2
4832	3780	2
3668	1172	1	2
3668	1172	2
3668	1172	2
3668	1172	2
3668	1172	2
3668	1172	1
4072	1472	1	4
4072	1472	2
4072	1472	1
4072	1472	1
4072	1472	2
4072	1472	1
1436	2012	2	0
1436	2012	2
1436	2012	2
1436	2012	2
1436	2012	2
1436	2012	2
660	192	1	3
660	192	1
660	192	2
660	192	2
660	192	2
660	192	1
5500	712	1	4
5500	712	2
5500	712	1
5500	712	2
5500	712	1
5500	712	1
3012	1052	1	4
3012	1052	1
3012	1052	1
3012	1052	2
3012	1052	2
3012	1052	1
2904	1212	2	2
2904	1212	2
2904	1212	1
2904	1212	2
2904	1212	1
2904	1212	2
1100	2440	1	2
1100	2440	2
1100	2440	2
1100	2440	2
1100	2440	1
1100	2440	2
396	3164	2	1
396	3164	1
396	3164	2
396	3164	2
396	3164	2
396	3164	2
2784	2412	2	0
2784	2412	2
2784	2412	2
2784	2412	2
2784	2412	2
2784	2412	2
1100	3228	2	0
1100	3228	2
1100	3228	2
1100	3228	2
1100	3228	2
1100	3228	2
2104	3016	1	2
2104	3016	2
2104	3016	2
2104	3016	1
2104	3016	2
2104	3016	2
1112	2344	2	3
1112	2344	2
1112	2344	1
1112	2344	2
1112	2344	1
1112	2344	1
1272	2916	1	1
1272	2916	2
1272	2916	2
1272	2916	2
1272	2916	2
1272	2916	2
2200	2308	2	1
2200	2308	2
2200	2308	2
2200	2308	2
2200	2308	2
2200	2308	1
816	200	1	1
816	200	2
816	200	2
816	200	2
816	200	2
816	200	2
5380	1556	1	3
5380	1556	1
5380	1556	2
5380	1556	2
5380	1556	1
5380	1556	2
936	1608	2	1
936	1608	2
936	1608	1
936	1608	2
936	1608	2
936	1608	2
2784	2268	1	3
2784	2268	2
2784	2268	2
2784	2268	1
2784	2268	2
2784	2268	1
2808	3852	2	1
2808	3852	2
2808	3852	1
2808	3852	2
2808	3852	2
2808	3852	2
5132	524	2	1
5132	524	2
5132	524	2
5132	524	2
5132	524	2
5132	524	1
220	1292	1	1
220	1292	2
220	1292	2
220	1292	2
220	1292	2
220	1292	2
3316	3908	1	2
3316	3908	2
3316	3908	2
3316	3908	1
3316	3908	2
3316	3908	2
4732	3028	1	3
4732	3028	1
4732	3028	2
4732	3028	2
4732	3028	2
4732	3028	1
740	292	2	0
740	292	2
740	292	2
740	292	2
740	292	2
740	292	2
732	1828	1	2
732	1828	2
732	1828	2
732	1828	1
732	1828	2
732	1828	2
192	212	2	2
192	212	1
192	212	2
192	212	2
192	212	2
192	212	1
4232	472	2	1
4232	472	2
4232	472	2
4232	472	2
4232	472	2
4232	472	1
1648	1424	2	1
1648	1424	2
1648	1424	2
1648	1424	1
1648	1424	2
1648	1424	2
4884	584	2	0
4884	584	2
4884	584	2
4884	584	2
4884	584	2
4884	584	2
2140	560	1	3
2140	560	2
2140	560	2
2140	560	1
2140	560	1
2140	560	2
304	1576	2	3
304	1576	1
304	1576	2
304	1576	2
304	1576	1
304	1576	1
1544	3936	2	0
1544	3936	2
1544	3936	2
1544	3936	2
1544	3936	2
1544	3936	2
3200	896	1	1
3200	896	2
3200	896	2
3200	896	2
3200	896	2
3200	896	2
316	2636	2	0
316	2636	2
316	2636	2
316	2636	2
316	2636	2
316	2636	2
596	3264	2	0
596	3264	2
596	3264	2
596	3264	2
596	3264	2
596	3264	2
3820	708	2	1
3820	708	2
3820	708	2
3820	708	1
3820	708	2
3820	708	2
1796	1876	2	1
1796	1876	2
1796	1876	2
1796	1876	2
1796	1876	1
1796	1876	2
3796	548	1	2
3796	548	2
3796	548	2
3796	548	1
3796	548	2
3796	548	2
3612	3856	2	2
3612	3856	1
3612	3856	2
3612	3856	1
3612	3856	2
3612	3856	2
5420	1404	2	2
5420	1404	2
5420	1404	2
5420	1404	1
5420	1404	2
5420	1404	1
1176	696	2	2
1176	696	1
1176	696	2
1176	696	2
1176	696	2
1176	696	1
520	3420	2	0
520	3420	2
520	3420	2
520	3420	2
520	3420	2
520	3420	2
5148	1912	2	1
5148	1912	2
5148	1912	2
5148	1912	1
5148	1912	2
5148	1912	2
5256	3896	1	3
5256	3896	2
5256	3896	2
5256	3896	1
5256	3896	2
5256	3896	1
3068	2100	2	1
3068	2100	2
3068	2100	2
3068	2100	2
3068	2100	2
3068	2100	1
1384	2076	2	0
1384	2076	2
1384	2076	2
1384	2076	2
1384	2076	2
1384	2076	2
4688	152	2	1
4688	152	2
4688	152	2
4688	152	1
4688	152	2
4688	152	2
5488	3740	1	3
5488	3740	2
5488	3740	1
5488	3740	2
5488	3740	2
5488	3740	1
4288	1640	2	0
4288	1640	2
4288	1640	2
4288	1640	2
4288	1640	2
4288	1640	2
596	2348	2	1
596	2348	2
596	2348	2
596	2348	1
596	2348	2
596	2348	2
3952	444	2	0
3952	444	2
3952	444	2
3952	444	2
3952	444	2
3952	444	2
4108	2608	2	2
4108	2608	2
4108	2608	1
4108	2608	1
4108	2608	2
4108	2608	2
4584	2752	2	2
4584	2752	1
4584	2752	2
4584	2752	2
4584	2752	2
4584	2752	1
2676	1520	2	1
2676	1520	2
2676	1520	2
2676	1520	2
2676	1520	2
2676	1520	1
400	3568	2	1
400	3568	2
400	3568	2
400	3568	2
400	3568	2
400	3568	1
5048	264	2	0
5048	264	2
5048	264	2
5048	264	2
5048	264	2
5048	264	2
3688	2364	2	0
3688	2364	2
3688	2364	2
3688	2364	2
3688	2364	2
3688	2364	2
544	3360	2	0
544	3360	2
544	3360	2
544	3360	2
544	3360	2
544	3360	2
4816	280	2	2
4816	280	2
4816	280	2
4816	280	1
4816	280	2
4816	280	1
2608	1788	1	2
2608	1788	2
2608	1788	2
2608	1788	2
2608	1788	1
2608	1788	2
5264	2888	2	1
5264	2888	2
5264	2888	2
5264	2888	2
5264	2888	2
5264	2888	1
2032	228	2	1
2032	228	1
2032	228	2
2032	228	2
2032	228	2
2032	228	2
1080	2252	2	2
1080	2252	2
1080	2252	2
1080	2252	1
1080	2252	2
1080	2252	1
4496	3440	2	0
4496	3440	2
4496	3440	2
4496	3440	2
4496	3440	2
4496	3440	2
3568	1564	1	2
3568	1564	2
3568	1564	2
3568	1564	2
3568	1564	2
3568	1564	1
5508	2840	2	0
5508	2840	2
5508	2840	2
5508	2840	2
5508	2840	2
5508	2840	2
3316	2196	2	0
3316	2196	2
3316	2196	2
3316	2196	2
3316	2196	2
3316	2196	2
3796	476	2	2
3796	476	2
3796	476	2
3796	476	1
3796	476	2
3796	476	1
888	1952	1	3
888	1952	1
888	1952	2
888	1952	2
888	1952	2
888	1952	1
4092	820	1	1
4092	820	2
4092	820	2
4092	820	2
4092	820	2
4092	820	2
5300	2764	2	0
5300	2764	2
5300	2764	2
5300	2764	2
5300	2764	2
5300	2764	2
5436	924	1	1
5436	924	2
5436	924	2
5436	924	2
5436	924	2
5436	924	2
5576	3076	2	0
5576	3076	2
5576	3076	2
5576	3076	2
5576	3076	2
5576	3076	2
472	3308	1	2
472	3308	2
472	3308	2
472	3308	1
472	3308	2
472	3308	2
880	3260	2	1
880	3260	2
880	3260	2
880	3260	2
880	3260	2
880	3260	1
3504	2544	1	1
3504	2544	2
3504	2544	2
3504	2544	2
3504	2544	2
3504	2544	2
4408	3560	1	3
4408	3560	1
4408	3560	2
4408	3560	1
4408	3560	2
4408	3560	2
4392	1644	1	4
4392	1644	1
4392	1644	1
4392	1644	2
4392	1644	2
4392	1644	1
2744	1732	2	0
2744	1732	2
2744	1732	2
2744	1732	2
2744	1732	2
2744	1732	2
4736	2240	1	2
4736	2240	2
4736	2240	2
4736	2240	2
4736	2240	1
4736	2240	2
348	1976	2	1
348	1976	2
348	1976	2
348	1976	1
348	1976	2
348	1976	2
4096	2260	2	0
4096	2260	2
4096	2260	2
4096	2260	2
4096	2260	2
4096	2260	2
4640	1356	1	3
4640	1356	2
4640	1356	1
4640	1356	2
4640	1356	2
4640	1356	1
2156	2244	2	2
2156	2244	2
2156	2244	2
2156	2244	1
2156	2244	2
2156	2244	1
2340	2680	2	3
2340	2680	2
2340	2680	2
2340	2680	1
2340	2680	1
2340	2680	1
5064	716	1	3
5064	716	2
5064	716	2
5064	716	1
5064	716	2
5064	716	1
4148	944	2	1
4148	944	2
4148	944	1
4148	944	2
4148	944	2
4148	944	2
860	600	2	2
860	600	2
860	600	2
860	600	1
860	600	1
860	600	2
5152	3440	2	2
5152	3440	2
5152	3440	2
5152	3440	2
5152	3440	1
5152	3440	1
3816	312	2	1
3816	312	2
3816	312	2
3816	312	1
3816	312	2
3816	312	2
3876	1256	1	2
3876	1256	2
3876	1256	2
3876	1256	2
3876	1256	2
3876	1256	1
2120	2924	1	3
2120	2924	2
2120	2924	2
2120	2924	2
2120	2924	1
2120	2924	1
924	3040	1	1
924	3040	2
924	3040	2
924	3040	2
924	3040	2
924	3040	2
4144	2328	1	3
4144	2328	1
4144	2328	1
4144	2328	2
4144	2328	2
4144	2328	2
4328	1228	2	0
4328	1228	2
4328	1228	2
4328	1228	2
4328	1228	2
4328	1228	2
1316	2060	2	0
1316	2060	2
1316	2060	2
1316	2060	2
1316	2060	2
1316	2060	2
3736	1496	1	3
3736	1496	2
3736	1496	1
3736	1496	2
3736	1496	2
3736	1496	1
3684	356	2	1
3684	356	2
3684	356	2
3684	356	1
3684	356	2
3684	356	2
4700	2040	1	1
4700	2040	2
4700	2040	2
4700	2040	2
4700	2040	2
4700	2040	2
2280	3128	2	1
2280	3128	2
2280	3128	2
2280	3128	1
2280	3128	2
2280	3128	2
2928	3416	2	0
2928	3416	2
2928	3416	2
2928	3416	2
2928	3416	2
2928	3416	2
4600	1856	2	3
4600	1856	2
4600	1856	1
4600	1856	1
4600	1856	2
4600	1856	1
756	872	2	3
756	872	1
756	872	2
756	872	1
756	872	1
756	872	2
3084	2592	1	1
3084	2592	2
3084	2592	2
3084	2592	2
3084	2592	2
3084	2592	2
676	3740	1	1
676	3740	2
676	3740	2
676	3740	2
676	3740	2
676	3740	2
3372	3216	2	2
3372	3216	2
3372	3216	2
3372	3216	1
3372	3216	2
3372	3216	1
3184	3296	2	1
3184	3296	2
3184	3296	1
3184	3296	2
3184	3296	2
3184	3296	2
4668	520	2	1
4668	520	2
4668	520	2
4668	520	2
4668	520	2
4668	520	1
5136	3584	1	5
5136	3584	1
5136	3584	1
5136	3584	1
5136	3584	1
5136	3584	2
1968	3844	2	1
1968	3844	2
1968	3844	2
1968	3844	1
1968	3844	2
1968	3844	2
2548	2532	1	2
2548	2532	2
2548	2532	2
2548	2532	2
2548	2532	2
2548	2532	1
340	2456	2	4
340	2456	1
340	2456	1
340	2456	1
340	2456	2
340	2456	1
180	3232	2	0
180	3232	2
180	3232	2
180	3232	2
180	3232	2
180	3232	2
3300	2268	2	0
3300	2268	2
3300	2268	2
3300	2268	2
3300	2268	2
3300	2268	2
5028	2676	2	1
5028	2676	2
5028	2676	2
5028	2676	2
5028	2676	2
5028	2676	1
736	3952	2	2
736	3952	1
736	3952	2
736	3952	2
736	3952	2
736	3952	1
4760	1384	1	1
4760	1384	2
4760	1384	2
4760	1384	2
4760	1384	2
4760	1384	2
2840	220	1	1
2840	220	2
2840	220	2
2840	220	2
2840	220	2
2840	220	2
4132	392	2	2
4132	392	1
4132	392	1
4132	392	2
4132	392	2
4132	392	2
1412	496	2	0
1412	496	2
1412	496	2
1412	496	2
1412	496	2
1412	496	2
4292	3520	1	1
4292	3520	2
4292	3520	2
4292	3520	2
4292	3520	2
4292	3520	2
976	1804	2	2
976	1804	1
976	1804	2
976	1804	2
976	1804	2
976	1804	1
1880	932	2	1
1880	932	2
1880	932	2
1880	932	2
1880	932	2
1880	932	1
1496	3752	2	3
1496	3752	1
1496	3752	2
1496	3752	1
1496	3752	2
1496	3752	1
4932	2580	2	1
4932	2580	2
4932	2580	2
4932	2580	1
4932	2580	2
4932	2580	2
3372	2956	2	1
3372	2956	2
3372	2956	1
3372	2956	2
3372	2956	2
3372	2956	2
876	440	1	1
876	440	2
876	440	2
876	440	2
876	440	2
876	440	2
984	1592	2	2
984	1592	1
984	1592	1
984	1592	2
984	1592	2
984	1592	2
976	1812	2	0
976	1812	2
976	1812	2
976	1812	2
976	1812	2
976	1812	2
3152	3548	2	1
3152	3548	2
3152	3548	2
3152	3548	1
3152	3548	2
3152	3548	2
3396	296	2	2
3396	296	1
3396	296	2
3396	296	1
3396	296	2
3396	296	2
1528	3916	2	1
1528	3916	2
1528	3916	2
1528	3916	2
1528	3916	1
1528	3916	2
5624	388	2	2
5624	388	2
5624	388	2
5624	388	1
5624	388	2
5624	388	1
3684	3164	2	2
3684	3164	2
3684	3164	2
3684	3164	1
3684	3164	1
3684	3164	2
888	2884	2	1
888	2884	1
888	2884	2
888	2884	2
888	2884	2
888	2884	2
3060	3556	1	2
3060	3556	2
3060	3556	2
3060	3556	1
3060	3556	2
3060	3556	2
3188	2140	2	1
3188	2140	2
3188	2140	1
3188	2140	2
3188	2140	2
3188	2140	2
844	1408	2	1
844	1408	2
844	1408	2
844	1408	1
844	1408	2
844	1408	2
652	1136	1	1
652	1136	2
652	1136	2
652	1136	2
652	1136	2
652	1136	2
3624	1668	1	3
3624	1668	1
3624	1668	2
3624	1668	1
3624	1668	2
3624	1668	2
1824	1336	2	4
1824	1336	1
1824	1336	1
1824	1336	1
1824	1336	1
1824	1336	2
1864	2740	2	1
1864	2740	2
1864	2740	2
1864	2740	2
1864	2740	2
1864	2740	1
612	772	2	2
612	772	2
612	772	2
612	772	1
612	772	2
612	772	1
1404	2124	2	2
1404	2124	1
1404	2124	1
1404	2124	2
1404	2124	2
1404	2124	2
1132	316	2	0
1132	316	2
1132	316	2
1132	316	2
1132	316	2
1132	316	2
864	2456	2	1
864	2456	2
864	2456	2
864	2456	2
864	2456	2
864	2456	1
2684	1116	1	2
2684	1116	2
2684	1116	2
2684	1116	1
2684	1116	2
2684	1116	2
3224	1808	2	1
3224	1808	2
3224	1808	2
3224	1808	1
3224	1808	2
3224	1808	2
2796	1628	2	2
2796	1628	1
2796	1628	2
2796	1628	2
2796	1628	2
2796	1628	1
4816	532	2	3
4816	532	2
4816	532	2
4816	532	1
4816	532	1
4816	532	1
5300	184	2	2
5300	184	2
5300	184	1
5300	184	2
5300	184	1
5300	184	2
1756	1896	1	2
1756	1896	2
1756	1896	2
1756	1896	1
1756	1896	2
1756	1896	2
3820	2640	2	0
3820	2640	2
3820	2640	2
3820	2640	2
3820	2640	2
3820	2640	2
1192	92	2	2
1192	92	2
1192	92	2
1192	92	1
1192	92	2
1192	92	1
2832	2244	1	2
2832	2244	2
2832	2244	2
2832	2244	2
2832	2244	1
2832	2244	2
1356	764	2	0
1356	764	2
1356	764	2
1356	764	2
1356	764	2
1356	764	2
384	3116	2	2
384	3116	2
384	3116	1
384	3116	2
384	3116	2
384	3116	1
5328	3092	1	2
5328	3092	2
5328	3092	2
5328	3092	1
5328	3092	2
5328	3092	2
1384	2384	2	0
1384	2384	2
1384	2384	2
1384	2384	2
1384	2384	2
1384	2384	2
4980	704	2	2
4980	704	1
4980	704	2
4980	704	2
4980	704	2
4980	704	1
1212	3176	2	0
1212	3176	2
1212	3176	2
1212	3176	2
1212	3176	2
1212	3176	2
324	2316	2	0
324	2316	2
324	2316	2
324	2316	2
324	2316	2
324	2316	2
4524	1972	2	0
4524	1972	2
4524	1972	2
4524	1972	2
4524	1972	2
4524	1972	2
5280	3160	2	1
5280	3160	2
5280	3160	2
5280	3160	2
5280	3160	1
5280	3160	2
3956	640	2	2
3956	640	1
3956	640	2
3956	640	2
3956	640	2
3956	640	1
4308	1072	2	0
4308	1072	2
4308	1072	2
4308	1072	2
4308	1072	2
4308	1072	2
4188	1260	2	2
4188	1260	1
4188	1260	1
4188	1260	2
4188	1260	2
4188	1260	2
804	3424	1	2
804	3424	1
804	3424	2
804	3424	2
804	3424	2
804	3424	2
796	2964	2	3
796	2964	1
796	2964	2
796	2964	1
796	2964	2
796	2964	1
1344	1832	2	2
1344	1832	2
1344	1832	1
1344	1832	2
1344	1832	2
1344	1832	1
1960	1308	2	1
1960	1308	1
1960	1308	2
1960	1308	2
1960	1308	2
1960	1308	2
1468	3088	2	0
1468	3088	2
1468	3088	2
1468	3088	2
1468	3088	2
1468	3088	2
1004	2060	2	2
1004	2060	2
1004	2060	2
1004	2060	2
1004	2060	1
1004	2060	1
1988	3620	2	2
1988	3620	2
1988	3620	2
1988	3620	1
1988	3620	2
1988	3620	1
3644	1164	1	2
3644	1164	2
3644	1164	2
3644	1164	2
3644	1164	2
3644	1164	1
216	1540	2	1
216	1540	2
216	1540	2
216	1540	2
216	1540	2
216	1540	1
3224	3136	2	2
3224	3136	2
3224	3136	2
3224	3136	2
3224	3136	1
3224	3136	1
2340	1680	2	0
2340	1680	2
2340	1680	2
2340	1680	2
2340	1680	2
2340	1680	2
2880	2948	2	2
2880	2948	1
2880	2948	2
2880	2948	2
2880	2948	2
2880	2948	1
2872	2800	1	4
2872	2800	1
2872	2800	1
2872	2800	2
2872	2800	2
2872	2800	1
4688	3868	2	3
4688	3868	1
4688	3868	1
4688	3868	2
4688	3868	2
4688	3868	1
924	2724	2	1
924	2724	2
924	2724	2
924	2724	1
924	2724	2
924	2724	2
1612	3556	1	2
1612	3556	2
1612	3556	2
1612	3556	2
1612	3556	2
1612	3556	1
992	320	1	2
992	320	2
992	320	2
992	320	1
992	320	2
992	320	2
1032	2244	2	2
1032	2244	2
1032	2244	1
1032	2244	2
1032	2244	2
1032	2244	1
3808	1768	2	1
3808	1768	2
3808	1768	2
3808	1768	2
3808	1768	1
3808	1768	2
5304	732	2	2
5304	732	1
5304	732	2
5304	732	2
5304	732	2
5304	732	1
2448	2496	2	1
2448	2496	2
2448	2496	2
2448	2496	2
2448	2496	2
2448	2496	1
1696	2848	2	2
1696	2848	2
1696	2848	1
1696	2848	2
1696	2848	1
1696	2848	2
1640	3408	2	1
1640	3408	2
1640	3408	2
1640	3408	2
1640	3408	2
1640	3408	1
2444	3940	2	2
2444	3940	1
2444	3940	2
2444	3940	2
2444	3940	2
2444	3940	1
564	3720	2	3
564	3720	1
564	3720	2
564	3720	1
564	3720	2
564	3720	1
588	984	1	3
588	984	1
588	984	2
588	984	2
588	984	1
588	984	2
4372	2012	1	2
4372	2012	2
4372	2012	2
4372	2012	1
4372	2012	2
4372	2012	2
308	2964	2	2
308	2964	2
308	2964	1
308	2964	2
308	2964	1
308	2964	2
5396	740	2	2
5396	740	2
5396	740	2
5396	740	2
5396	740	1
5396	740	1
5124	1124	1	1
5124	1124	2
5124	1124	2
5124	1124	2
5124	1124	2
5124	1124	2
1828	1468	1	1
1828	1468	2
1828	1468	2
1828	1468	2
1828	1468	2
1828	1468	2
3960	2904	2	0
3960	2904	2
3960	2904	2
3960	2904	2
3960	2904	2
3960	2904	2
2752	2048	2	1
2752	2048	2
2752	2048	2
2752	2048	2
2752	2048	2
2752	2048	1
3088	2044	2	3
3088	2044	1
3088	2044	2
3088	2044	1
3088	2044	2
3088	2044	1
4532	2604	2	1
4532	2604	2
4532	2604	2
4532	2604	2
4532	2604	2
4532	2604	1
956	3276	2	0
956	3276	2
956	3276	2
956	3276	2
956	3276	2
956	3276	2
2520	972	2	1
2520	972	2
2520	972	2
2520	972	1
2520	972	2
2520	972	2
236	932	1	1
236	932	2
236	932	2
236	932	2
236	932	2
236	932	2
2364	3632	1	1
2364	3632	2
2364	3632	2
2364	3632	2
2364	3632	2
2364	3632	2
1920	3472	2	1
1920	3472	2
1920	3472	2
1920	3472	2
1920	3472	2
1920	3472	1
4196	1308	2	3
4196	1308	1
4196	1308	2
4196	1308	1
4196	1308	2
4196	1308	1
664	640	2	1
664	640	2
664	640	2
664	640	1
664	640	2
664	640	2
3108	160	2	1
3108	160	2
3108	160	2
3108	160	2
3108	160	2
3108	160	1
1604	2564	2	0
1604	2564	2
1604	2564	2
1604	2564	2
1604	2564	2
1604	2564	2
3596	1468	1	2
3596	1468	2
3596	1468	2
3596	1468	2
3596	1468	2
3596	1468	1
936	564	2	0
936	564	2
936	564	2
936	564	2
936	564	2
936	564	2
5184	1684	2	2
5184	1684	2
5184	1684	1
5184	1684	2
5184	1684	1
5184	1684	2
4108	1556	2	2
4108	1556	1
4108	1556	2
4108	1556	2
4108	1556	2
4108	1556	1
3744	3004	1	3
3744	3004	1
3744	3004	2
3744	3004	2
3744	3004	2
3744	3004	1
3824	2460	2	0
3824	2460	2
3824	2460	2
3824	2460	2
3824	2460	2
3824	2460	2
5256	1064	1	1
5256	1064	2
5256	1064	2
5256	1064	2
5256	1064	2
5256	1064	2
2116	1876	2	0
2116	1876	2
2116	1876	2
2116	1876	2
2116	1876	2
2116	1876	2
4332	268	2	2
4332	268	1
4332	268	2
4332	268	2
4332	268	2
4332	268	1
1136	3056	1	1
1136	3056	2
1136	3056	2
1136	3056	2
1136	3056	2
1136	3056	2
4504	900	2	3
4504	900	1
4504	900	2
4504	900	2
4504	900	1
4504	900	1
1360	2700	1	2
1360	2700	2
1360	2700	1
1360	2700	2
1360	2700	2
1360	2700	2
4032	2316	1	1
4032	2316	2
4032	2316	2
4032	2316	2
4032	2316	2
4032	2316	2
4496	3924	2	2
4496	3924	2
4496	3924	2
4496	3924	1
4496	3924	2
4496	3924	1
4700	3244	1	2
4700	3244	1
4700	3244	2
4700	3244	2
4700	3244	2
4700	3244	2
2808	3492	2	2
2808	3492	2
2808	3492	2
2808	3492	1
2808	3492	2
2808	3492	1
3352	3752	1	3
3352	3752	2
3352	3752	2
3352	3752	1
3352	3752	2
3352	3752	1
4464	1560	2	1
4464	1560	2
4464	1560	2
4464	1560	1
4464	1560	2
4464	1560	2
4912	2844	2	0
4912	2844	2
4912	2844	2
4912	2844	2
4912	2844	2
4912	2844	2
4772	3584	1	3
4772	3584	2
4772	3584	2
4772	3584	2
4772	3584	1
4772	3584	1
884	1680	1	1
884	1680	2
884	1680	2
884	1680	2
884	1680	2
884	1680	2
4524	2796	2	3
4524	2796	1
4524	2796	1
4524	2796	2
4524	2796	2
4524	2796	1
1128	452	2	0
1128	452	2
1128	452	2
1128	452	2
1128	452	2
1128	452	2
2216	1332	2	0
2216	1332	2
2216	1332	2
2216	1332	2
2216	1332	2
2216	1332	2
648	2608	2	0
648	2608	2
648	2608	2
648	2608	2
648	2608	2
648	2608	2
2556	1588	1	2
2556	1588	2
2556	1588	2
2556	1588	2
2556	1588	2
2556	1588	1
4080	3452	1	2
4080	3452	2
4080	3452	2
4080	3452	2
4080	3452	2
4080	3452	1
2680	2828	2	1
2680	2828	2
2680	2828	2
2680	2828	2
2680	2828	2
2680	2828	1
5376	352	1	2
5376	352	1
5376	352	2
5376	352	2
5376	352	2
5376	352	2
2080	1716	2	3
2080	1716	2
2080	1716	2
2080	1716	1
2080	1716	1
2080	1716	1
2664	940	1	2
2664	940	2
2664	940	2
2664	940	2
2664	940	2
2664	940	1
372	1780	1	2
372	1780	2
372	1780	2
372	1780	1
372	1780	2
372	1780	2
5280	3652	1	2
5280	3652	2
5280	3652	2
5280	3652	2
5280	3652	2
5280	3652	1
2592	1636	2	1
2592	1636	2
2592	1636	1
2592	1636	2
2592	1636	2
2592	1636	2
1632	1196	2	2
1632	1196	2
1632	1196	2
1632	1196	1
1632	1196	1
1632	1196	2
1296	3480	2	3
1296	3480	1
1296	3480	1
1296	3480	2
1296	3480	2
1296	3480	1
624	3164	2	2
624	3164	2
624	3164	2
624	3164	2
624	3164	1
624	3164	1
5228	2368	1	2
5228	2368	2
5228	2368	2
5228	2368	2
5228	2368	2
5228	2368	1
5448	112	1	3
5448	112	2
5448	112	1
5448	112	2
5448	112	1
5448	112	2
528	804	1	4
528	804	2
528	804	2
528	804	1
528	804	1
528	804	1
4088	3072	1	2
4088	3072	1
4088	3072	2
4088	3072	2
4088	3072	2
4088	3072	2
1192	2916	2	2
1192	2916	2
1192	2916	1
1192	2916	2
1192	2916	2
1192	2916	1
[truncated: 63,536 more rows]
